# Supplementary material for: Radical Mediated Rapid In Vitro Formation of c-Type Cytochrome
Source: Biomolecules. 2022 Sep 20;12(10):1329. doi: 10.3390/biom12101329 (PMC9599503; doi:10.3390/biom12101329)
Supplement: Supplementary file 1 [file biomolecules-12-01329-s001.zip]

Archive with 1 entries (1 files):
- biomolecules-1897278-supplementary.pdf
